# Supplementary material for: In Vivo Tissue Distribution and Pharmacokinetics of FITC-Labelled Hizikia fusiforme Polyphenol–Polysaccharide Complex in Mice
Source: Foods. 2024 Sep 23;13(18):3019. doi: 10.3390/foods13183019 (PMC11431462; doi:10.3390/foods13183019)
Supplement: Supplementary file 1 [file foods-13-03019-s001.zip]

Archive with 1 entries (1 files):
- foods-3215991-supplementary.pdf
